# Supplementary material for: In Vitro Acute Exposure to DEHP Affects Oocyte Meiotic Maturation, Energy and Oxidative Stress Parameters in a Large Animal Model
Source: PLoS One. 2011 Nov 4;6(11):e27452. doi: 10.1371/journal.pone.0027452 (PMC3208636; doi:10.1371/journal.pone.0027452)
Supplement: File S2 — Overall assessment (Experiment 1+Experiment 3) of DEHP effects on oocyte apparent energy status, intracellular ROS levels and mt/ROS colocalization as assessed at ooplasmic level in individual MII oocytes. Number of examined oocytes are reported at the top of each histogram. (XLS) [file pone.0027452.s002.xls]

## Sheet: Supplementary File 2
	Apparent energy status
		mean	SD
	CTRL	1210.52	758.524
		351.65	223.918
	0,12 uM	1429.4	1121.15
		296.87	282.314
	12 uM	1194.54	1279.5
		470.73	398.066
	1200 uM	1287.56	1035.5
		398.16	355.494
	Student t-test: NS
	Intracellular ROS levels
		mean	SD
	CTRL	1064.83	936.147
		467.25	324.246
	0,12 uM	1362.34	1100.01
		531.9	322.37
	12 uM	1254.79	1249.15
		654.22	321.741
	1200 uM	903.89	999.308
		498.81	264.879
	Student t-test: NS
	mt/ROS colocalization
		Mean	SD
	CTRL	0.7	0.68
		0.09	0.13
	0,12 uM	0.73	0.76
		0.13	0.08
	12 uM	0.68	0.78
		0.11	0.07
	1200 uM	0.69	0.71
		0.09	0.12
	Student t-test: NS
